# Supplementary material for: Left ventricular shape predicts arrhythmic risk in fibrotic dilated cardiomyopathy
Source: Europace. 2021 Dec 15;24(7):1137–47. doi: 10.1093/europace/euab306 (PMC9301973; doi:10.1093/europace/euab306)
Supplement: euab306_Supplementary_Data [file euab306_supplementary_data.zip]

Archive with 2 entries (2 files):
- Supplementary_material.docx
- Supplementary_Movie.avi
